# Supplementary material for: Interpretation of Reflection and Colorimetry Characteristics of Indium-Particle Films by Means of Ellipsometric Modeling
Source: Nanomaterials (Basel). 2023 Jan 18;13(3):383. doi: 10.3390/nano13030383 (PMC9920837; doi:10.3390/nano13030383)
Supplement: Supplementary file 1 [file nanomaterials-13-00383-s001.zip]

Archive with 1 entries (1 files):
- nanomaterials-2163030-supplementary.pdf
